# Supplementary material for: A Sensitive and Selective Electrochemical Sensor Based on an Iron-Based Nanocomposite-Modified Electrode for the Detection of Dopamine in Pork
Source: Foods. 2025 Sep 9;14(18):3145. doi: 10.3390/foods14183145 (PMC12468867; doi:10.3390/foods14183145)
Supplement: Supplementary file 1 [file foods-14-03145-s001.zip]

Archive with 1 entries (1 files):
- foods-3788942-supplementary.pdf
